# Supplementary material for: Enhanced Power Factor and Ultralow Lattice Thermal Conductivity Induced High Thermoelectric Performance of BiCuTeO/BiCuSeO Superlattice
Source: Materials (Basel). 2023 Jun 11;16(12):4318. doi: 10.3390/ma16124318 (PMC10305665; doi:10.3390/ma16124318)
Supplement: Supplementary file 1 [file materials-16-04318-s001.zip]

Archive with 1 entries (1 files):
- materials-2407671-supplementary.pdf
